# Supplementary material for: In Silico Study on the Interactions, Molecular Docking, Dynamics and Simulation of Potential Compounds from Withania somnifera (L.) Dunal Root against Cancer by Targeting KAT6A
Source: Molecules. 2023 Jan 22;28(3):1117. doi: 10.3390/molecules28031117 (PMC9920226; doi:10.3390/molecules28031117)
Supplement: Supplementary file 1 [file molecules-28-01117-s001.zip]

Archive with 1 entries (1 files):
- molecules-2107740-supplementary.pdf
